# Supplementary material for: Exogenous Myo-Inositol Alleviates Salt Stress by Enhancing Antioxidants and Membrane Stability via the Upregulation of Stress Responsive Genes in Chenopodium quinoa L
Source: Plants (Basel). 2021 Nov 9;10(11):2416. doi: 10.3390/plants10112416 (PMC8623490; doi:10.3390/plants10112416)
Supplement: Supplementary file 1 [file plants-10-02416-s001.zip]

Archive with 1 entries (1 files):
- plants-1426622-supplementary.pdf
